# Supplementary material for: Effect of the Bioprotective Properties of Lactic Acid Bacteria Strains on Quality and Safety of Feta Cheese Stored under Different Conditions
Source: Microorganisms. 2024 Sep 10;12(9):1870. doi: 10.3390/microorganisms12091870 (PMC11434416; doi:10.3390/microorganisms12091870)
Supplement: Supplementary file 1 [file microorganisms-12-01870-s001.zip]

Archive with 1 entries (1 files):
- microorganisms-3132960-supplementary.pdf
